# Supplementary material for: Association of Mouse Mammary Tumor Virus With Human Breast Cancer: Histology, Immunohistochemistry and Polymerase Chain Reaction Analyses
Source: Front Oncol. 2018 May 7;8:141. doi: 10.3389/fonc.2018.00141 (PMC5950654; doi:10.3389/fonc.2018.00141)
Supplement: Supplementary file 2 [file Table_2.xlsx]

## Sheet: Sheet1
Supplementary Table 2. Breast cancer, MMTV by p14, PCR, histology
Patient	Age	Diagnosis	MMTV	MMTV	MMTV	Human	ER	PR	HER2	p53
		Grade	PCR	p14	p14	Breast
				Pisa	UNSW	Histology
1	48	IDC	neg		neg	Dunn B	pos	pos	pos	neg
2	41	IDC 3	neg	neg	neg	Dunn B	pos	pos	neg	pos
3	48	IDC/DCIS	neg	pos	pos	not similar	neg	neg	pos	pos
4	53	IDC/DCIS	neg			not similar	pos	neg	pos	neg
5	44	IDC/DCIS 3	neg	pos	pos	Dunn B	pos	pos	neg	neg
6	61	IDC	neg	neg	neg	not similar	pos	neg	pos	pos
7	41	IDC	neg	neg	neg	Dunn B	neg	neg	pos	pos
8	47	IDC	neg	neg		not similar	neg	pos		neg
9	59	IDC	neg	neg	neg	not similar	neg	neg		neg
10	60	ILC 2	pos	pos	pos	Dunn B	pos	pos	pos	pos
11	53	IDC 3	neg	pos	pos	Dunn B	pos	pos		pos
12	38	IDC/DCIS	neg	neg	neg	Dunn B	pos	pos	neg	neg
13	46	IDC		neg	neg	not similar	pos	pos	pos
14	52	IDC/DCIS	neg	neg		not similar	pos	pos	neg	neg
15	56	IDC 2	pos	neg	neg	Dunn B	pos	pos	neg	pos
16	52	IDC 3	pos	pos	pos	not similar	pos	pos	pos	neg
17	48	IDC/DCIS	neg	neg	neg	not similar
18	53	IDC 2	pos	neg	neg	not similar	pos	pos	neg	pos
19	52	IDC 3	pos	neg	neg	not similar	neg	pos	pos	pos
20	62	IDC			pos	not similar	pos	pos	neg	neg
21	47	IDC/DCIS	neg	neg	neg	not similar	pos	pos	neg	pos
22	83	IDC 1	neg	pos	pos	Dunn B	pos	pos	neg	neg
23	75	IDC 2	neg	pos	pos	not similar	pos	pos	neg	neg
24	67	IDC 2	neg	pos	pos	not similar	pos	pos	neg	neg
25	48	IDC 1	neg	pos	pos	Dunn B	pos	pos	neg	pos
26	62	IDC 3	neg	pos	neg	not similar	neg	neg	neg	neg
27	34	IDC 3	neg	pos	pos	Dunn B	neg	neg	neg	neg
28	45	IDC	neg	pos	neg	Dunn B	pos	pos	pos	neg
29	49	IDC 2	pos	pos		Dunn B	pos	pos	neg	neg
30	37	IDC/DCIS	neg	neg	neg	not similar	neg	neg	pos	pos
31	53	IDC	neg	neg		not similar	neg	neg	pos	pos
32	58	IDC	neg	neg	pos	Dunn B	pos	pos	pos	pos
33	48	IDC 3	neg	pos	pos	Dunn B	pos	pos	neg	pos
34	53	IDC	neg	neg		not similar	neg	neg	neg	pos
35	45	ILC	neg	pos	pos	Dunn B	pos	pos	neg	pos
36	67	IDC	pos	pos	pos	Dunn B	neg	neg	pos	pos
37	72	IDC			neg	Dunn B	pos	neg	neg
38	68	IDC 3	neg	pos	pos	Dunn B	pos	pos	pos	neg
39	62	IDC			neg	not similar	pos	pos	pos	pos
40	51	IDC/DCIS	neg	neg		not similar				pos
41	57	IDC	neg	neg		not similar	pos	pos		pos
42	48	ILC			neg	not similar	pos	pos	neg	neg
43	65	IDC 3			pos	Dunn B	pos	pos	pos
44	48	IDC 2	neg	neg	pos	Dunn B	pos	pos	neg	neg
45	39	IDC 3	neg	neg	neg	not similar	pos	neg	neg	neg
46	59	IDC	neg	neg	pos	Dunn B
47	66	DCIS	pos	pos	pos	Dunn B	pos	pos	neg	neg
48	46	DCIS	pos			Dunn B	pos	pos		neg
49	54	DCIS			pos	not similar				pos
50	69	DCIS	pos	pos	pos	Dunn B	pos	pos		pos
51	62	DCIS	pos	pos	neg	Dunn B	pos	pos	neg	neg
52	54	DCIS	pos	pos		not similar	pos	neg	neg	neg
Invasive ductal carcinoma = IDC; invasive lobular carcinoma = ILC; ductal carcinoma in situ = DCIS
Estrogen receptor = ER; progesterone receptor = PR; human epidermal growth factor receptor 2 = HER2
p53
UNSW = University of New South Wales
