# Supplementary material for: Association of Mouse Mammary Tumor Virus With Human Breast Cancer: Histology, Immunohistochemistry and Polymerase Chain Reaction Analyses
Source: Front Oncol. 2018 May 7;8:141. doi: 10.3389/fonc.2018.00141 (PMC5950654; doi:10.3389/fonc.2018.00141)
Supplement: Supplementary file 3 [file Table_3.xlsx]

## Sheet: Sheet1
Supplementary Table 3:
Benign and later breast cancer.
MMTV identification by PCR, immunohistochemistry and histological characteristics.
		MMTV	MMTV
Patient	Age	PCR	p14	Histology
1	36	neg	pos	Hyperplasia
1	41	neg	neg	Dunn B
2	72	neg	pos	Hyperplasia
2	75	neg		Dunn B
3	33	neg	neg	Hyperplasia
3	44	neg	pos	not similar
4	50	pos	pos	Hyperplasia
4	60	pos	pos	Dunn B
5	47	pos	pos	Hyperplasia
5	53	neg	pos	Dunn B
6	62	neg	pos	Hyperplasia
6	66	pos	neg	not similar
7	46	neg	pos	Hyperplasia
7	53	pos	neg	not similar
8	44	neg	pos	Hyperplasia
8	48	neg	pos	Dunn B
9	46	neg	pos	Hyperplasia
9	48	neg	pos	Dunn B
10	39	neg	neg	F/C
10	45	neg	pos	Dunn B
11	53	neg		F/C
11	62	pos	neg	Dunn B
12	39	neg	neg	Hyperplasia
12	44	neg	neg	not similar
13	37	neg	neg	Hyperplasia
13	39	neg	neg	not similar
F/C - fibrocystic
